# Supplementary material for: Effect of Phase-Change Nanodroplets and Ultrasound on Blood–Brain Barrier Permeability In Vitro
Source: Pharmaceutics. 2023 Dec 28;16(1):51. doi: 10.3390/pharmaceutics16010051 (PMC10818572; doi:10.3390/pharmaceutics16010051)
Supplement: Supplementary file 1 [file pharmaceutics-16-00051-s001.zip]

Archive with 1 entries (1 files):
- pharmaceutics-2725739-supplementary.pdf
